# Supplementary material for: Low Pneumococcal Vaccination among Patients with Psoriasis in Germany: Results from Vac-Pso
Source: Vaccines (Basel). 2022 Jun 23;10(7):1005. doi: 10.3390/vaccines10071005 (PMC9315583; doi:10.3390/vaccines10071005)
Supplement: Supplementary file 1 [file vaccines-10-01005-s001.zip]

Archive with 1 entries (1 files):
- vaccines-1759613-supplementary.pdf
